# Supplementary material for: Foundation species enhance food web complexity through non-trophic facilitation
Source: PLoS One. 2018 Aug 31;13(8):e0199152. doi: 10.1371/journal.pone.0199152 (PMC6118353; doi:10.1371/journal.pone.0199152)
Supplement: S1 Table — (XLSX) [file pone.0199152.s005.xlsx]

## Sheet: Sheet1
Metric	Meaning
Species number	Number of trophic nodes in a food web
Link density	Average number of links (predator or prey links) per species
Connectance	Link saturation in the network, Links/Species^2
Generality	Average number of prey/resources per species, not including cannibalism
Vulnerability	Average number of predators/consumers per species
Links	Average number of links (of prey and predators) per species, not including cannibalism
Top species fraction	Fraction of species that are not eaten by other species
Intermediate fraction	Fraction of species that are both a predator and prey
Basal species fraction	Fraction of species that do not eat any other species
Cannibal fraction	Fraction of species that eat from their own node
Herbivore fraction	Fraction of species that solely eat basal species
Omnivore fraction	Fraction of species feeding from both basal species and higher trophic levels
Carnivore fraction	Fraction of species feeding from anything but basal species
Trophic level	Average trophic level
Chain length	Average shortest chain length from any species to any basal species
Maximum similarity	Average maximum Jaccardian similarity within the network, i.e. maximum shared neighbouring nodes between all species pairs.
Clustering coefficient	Clustering coefficient: Average clustering of neighbouring species
Path length	Average shortest path length between all species pairs
Compartmentalization	Also referred to as modularity; it is the division of a network into sub- communities
